# Supplementary material for: Supplementation with Lactobacillus plantarum WCFS1 Prevents Decline of Mucus Barrier in Colon of Accelerated Aging Ercc1−/Δ7 Mice
Source: Front Immunol. 2016 Oct 7;7:408. doi: 10.3389/fimmu.2016.00408 (PMC5054004; doi:10.3389/fimmu.2016.00408)
Supplement: Data Sheet 2 — Total file with differentially expressed genes after bacterial supplementations. [file Data_Sheet_2.XLSX]

## Sheet: Sheet2
Control versus LP					Control versus LC					Control versus BB
Fold change	p value	gene name	Entrez ID		Fold change	p value	gene name	Entrez ID		Fold change	p value	gene name	Entrez ID
2.94202	0.0276719	Apoa4	11808		8.31153	0.00162193	Ighv1-42	629906		6.81672	0.0236448	Defa24	503491
2.39406	0.0484465	Apoa1	11806		5.90852	0.011605	Igkv3-4	626347		2.92525	0.0431162	AY761184	382000
2.10656	0.00387199	Ada	11486		4.10712	0.000265314	Igkv5-45	545850		2.80035	0.0333055	AI747448	99709
1.9305	0.00941499	2010109I03Rik	67038		3.41716	0.00242673	Igkv3-8	108010		2.52078	0.00358107	2010109I03Rik	67038
1.81468	0.0176602	Pla2g4c	232889		2.64937	0.0234641	Igkv12-46	692245		2.05889	0.0271987	Gm14851	634825
1.70881	0.0391794	Ighv1-67	435328		2.34338	0.0373557	Fabp1	14080		2.0157	0.00222824	Vmn2r25	545874
1.53203	0.00626603	Speer4a	75657		1.99937	0.0403655	Ighg2c	404711		1.91252	0.0160071	Rdh7	54150
1.52297	0.00370198	Itpa	16434		1.85139	0.034466	Ighv1-67	435328		1.83386	0.00823806	Phlda2	22113
1.47898	0.0394022	Fosb	14282		1.7941	0.000862167	Immp1l	66541		1.73703	0.0380824	Pnliprp2	18947
1.47816	0.0468096	Thrsp	21835		1.76715	0.00171134	Cd177	68891		1.6726	0.0386773	Itln1	16429
1.44012	0.0154269	Ahcy	269378		1.75784	0.000976395	Ceacam10	26366		1.66573	0.00398109	Itpa	16434
1.40305	0.0411139	Ube2v1	66589		1.748	0.0128777	Ighv1-43	629908		1.64625	0.0239546	Gm10029	100039532
1.39985	0.0136396	Ctla2a	13024		1.73869	0.0189667	Serpinb9f	20709		1.63933	0.0169914	Ube2v1	66589
1.35193	0.0225097	Slc28a2	269346		1.72115	0.0463294	Ada	11486		1.62822	0.013518	AY761185	100503970
1.35137	0.0316987	Gm12504	623796		1.64012	0.000394583	Klk1b11	16613		1.59454	0.0119386	Gm15210	100042069
1.3469	0.0381448	Hbb-bs	100503605		1.63845	0.0272696	Bpifb9a	71425		1.59347	0.0202684	Olfr1196	258456
1.3184	0.0244406	Atf3	11910		1.54383	0.0254291	Nudt21	68219		1.58126	0.0164119	Gm1045	381651
1.28946	0.0480664	Junb	16477		1.5106	0.00790256	Frzb	20378		1.57159	0.0121803	Immp1l	66541
1.28698	0.0186113	Cyp2c39	13098		1.50859	0.00685553	Krt84	16680		1.56761	0.0148647	Ahcy	269378
1.28139	0.0252789	Olfr823	258668		1.4958	0.0447249	Ighv1-62-1	668544		1.54998	0.00480187	LOC101056075	101056075
1.26817	0.0357361	Socs3	12702		1.47317	0.00350756	Ppbp	57349		1.54633	0.0292808	Areg	11839
1.26072	0.0130963	Olfr857	257963		1.46663	0.0145887	Tnfsf13	69583		1.54498	0.015819	Dppa3	73708
1.23618	0.0438563	Pck1	18534		1.46191	0.0383334	Kng1	16644		1.52898	0.0211969	Gm6289	622139
1.23123	0.00920454	Gpr22	73010		1.45466	0.0297166	Lpo	76113		1.46397	0.000950678	2610318N02Rik	70458
1.22543	0.0130644	Tnfsf15	326623		1.44665	0.025477	Defb12	77674		1.46292	0.00879226	Slc30a2	230810
1.21212	0.00792039	Tlr4	21898		1.43374	0.00614083	Gm13981	241621		1.46203	0.00982512	Vmn2r13	231589
-1.20024	0.0336027	Zfp449	78619		1.41556	0.0195024	Gm10237	100043217		1.46189	0.00259641	Lgsn	266744
-1.20077	0.0484757	Vwc2l	320460		1.40317	0.0324053	Tlr13	279572		1.42558	0.0183952	Olfr47	18346
-1.20201	0.0351954	Uba1y	22202		1.39219	0.0346967	Gm5093	328825		1.41517	0.000124176	Mir127	387146
-1.20387	0.0437206	Sprr2f	20760		1.38806	0.0442539	Ccl28	56838		1.41116	0.0400728	Epha2	13836
-1.2059	0.0322742	Nxnl2	75124		1.3863	0.0112154	NA	100861595		1.40745	0.0193667	Fgf7	14178
-1.20851	0.000793901	Sim2	20465		1.3826	0.0171602	LOC101056200	101056200		1.40693	0.0311277	Mfsd2a	76574
-1.21075	0.0253886	Mir32	723837		1.36857	0.000407588	Nfil3	18030		1.39241	0.00239373	Hnrnph2	56258
-1.21077	0.0128681	Olfr1	258923		1.3641	0.0176341	Idi2	320581		1.386	0.00110715	Mafa	378435
-1.21263	0.00786987	Csnka2ip	224291		1.35825	0.0264546	Gkn2	66284		1.38395	0.0413588	Ass1	11898
-1.21277	0.0458702	NA	101055853		1.3473	0.03902	Apol7a	75761		1.37926	0.0443976	Cldn4	12740
-1.21438	0.00641496	Gm9828	100504225		1.34032	0.0351863	Nrn1	68404		1.36926	0.000185602	C1ql2	226359
-1.21533	0.00940698	Ercc8	71991		1.34005	0.0416319	Mfsd2a	76574		1.36641	0.0109136	Ikzf5	67143
-1.216	0.0235401	Olfr593	258378		1.32557	0.00338891	Gm4884	233164		1.36549	0.00349577	Fam162b	77296
-1.21685	0.0330562	Ppcs	106564		1.32459	0.00476577	Rad51	19361		1.36508	0.00919246	Gm9920	100503794
-1.21922	0.000308548	4933402E13Rik	74437		1.32278	0.00638582	NA	101055650		1.36499	0.0414491	Fosl1	14283
-1.22277	0.00328259	Hapln3	67666		1.32031	0.0250608	Olfr744	257884		1.35654	0.0404345	Atf3	11910
-1.22332	0.0238002	Slc22a13b-ps	109280		1.32014	0.00527751	1700031M16Rik	73302		1.35286	0.00454481	Ndufaf5	69487
-1.22343	0.00614779	Gm5523	433273		1.31871	0.0464286	Slc10a1	20493		1.34167	0.00164645	2900041M22Rik	78403
-1.22427	0.0223537	Mir98	723947		1.31736	0.0372683	1700066M21Rik	73467		1.32986	0.0234456	Gm4907	236749
-1.22697	0.00376133	Olfr1411	258483		1.31603	0.000355124	Ifna5	15968		1.32755	0.00411293	Gm5712	435755
-1.22905	0.0408279	Olfr539	258963		1.31458	0.00406173	Krt27	16675		1.32736	0.0126709	Nkx2-4	228731
-1.22946	0.0129898	Olfr385	259025		1.31298	0.0314425	Arntl	11865		1.326	0.0312418	Hsp90aa1	15519
-1.23531	0.0404103	Vmn1r6	171193		1.30842	0.0460563	Scnn1b	20277		1.32487	0.0261214	Gyk	14933
-1.23681	0.0275004	Olfr1504	258627		1.30589	0.0186501	NA	100503720		1.31605	0.0172314	Ercc1	13870
-1.23797	0.000469473	Txlng	353170		1.29888	0.00132143	4930453N24Rik	67609		1.30993	0.0306192	Gm6623	625785
-1.23812	0.0129711	Olfr920	258783		1.29709	0.0416145	Gm13011	242711		1.30747	0.00199319	E130116L18Rik	77870
-1.23904	0.04154	Olfr483	258730		1.29566	0.0495462	Svs3b	329557		1.30602	0.0071837	1700018C11Rik	75524
-1.24015	0.00455119	Zfp786	330301		1.29449	0.016154	Ankdd1a	384945		1.30489	0.0164825	Gm16223	433882
-1.24248	0.033056	Olfr1484	258288		1.2933	0.0365856	Gm8213	666648		1.30321	0.000570482	Defb26	654457
-1.24307	0.0433781	Cyp24a1	13081		1.2911	0.0281212	Hist1h4f	319157		1.3019	0.0262218	Tm6sf2	107770
-1.24498	0.00327781	Hbq1a	216635		1.28879	0.00468038	Espnl	227357		1.2972	0.0220202	Pim3	223775
-1.24579	0.0269264	Olfr1065	258403		1.28586	0.000330753	Ankrd34a	545554		1.29445	0.00470457	Sox3	20675
-1.24937	0.0268836	Olfr644	259125		1.28383	0.0180552	Sec14l2	67815		1.2937	0.0108397	Olfr1282	258909
-1.25006	0.00586989	Bex2	12069		1.28237	0.0272329	Npas2	18143		1.29004	0.0374259	NA	100503720
-1.25049	0.0282036	Olfr611	258722		1.27316	0.00504168	Zfp593	68040		1.28813	0.00772945	Fam110b	242297
-1.25768	0.0213532	Olfr711	259037		1.27272	0.00327999	Olfr98	258503		1.28784	0.00185572	Tmem92	544806
-1.2612	0.034077	Olfr974	259111		1.26948	0.0128202	Gata4	14463		1.28619	0.0491336	Zfp235	56525
-1.26612	0.00116245	Lefty1	13590		1.26637	0.00668211	Fam110b	242297		1.28506	0.000746168	Cyb5rl	230582
-1.275	0.00664576	Olfr733	258657		1.26609	0.0341456	Olfr1371	276865		1.28257	0.0312687	Sox6os	68469
-1.28552	0.0431234	Olfr951	258046		1.26601	0.0145852	Lgi2	246316		1.28197	0.0163987	Olfr317	257931
-1.28794	0.0121647	Olfr959	258501		1.26552	0.00111475	Phactr3	74189		1.28014	0.00806676	Padi1	18599
-1.28998	0.0166802	Olfr765	544748		1.26382	0.0275854	Vmn1r36	171184		1.27958	0.0203419	Rpl27a	26451
-1.29005	0.0217118	A430057M04Rik	319486		1.26337	0.0193957	Olfr1274-ps	258330		1.27932	0.00244074	Ube2j2	140499
-1.29011	0.00988456	Olfr479	257891		1.26281	0.00455284	Lect2	16841		1.27898	0.017922	4930442E04Rik	75800
-1.29062	0.0240489	Rnu73b	19871		1.26115	0.00274684	Foxe3	30923		1.27797	0.00173432	Prox2	73422
-1.29362	0.0179307	Nkx2-9	18094		1.26103	0.010213	NA	101056069		1.27603	0.0176336	Rfwd2	26374
-1.31351	0.029422	Klra5	16636		1.26015	0.0452856	Zfp365	216049		1.27581	0.00991406	Tuba3a	22144
-1.32215	0.0465758	Vmn2r87	625131		1.25786	0.0237559	Hist1h2bm	319186		1.27581	0.00136316	Hpdl	242642
-1.32805	0.0364108	Olfr1445	258694		1.25769	0.0226094	Hamp2	66438		1.27564	0.00610941	Myh6	17888
-1.36882	0.00247953	Olfr825	258672		1.25444	0.0402172	Rps4l	66184		1.27443	0.015658	Rps21	66481
-1.39017	0.0147024	Olfr198	258036		1.25442	0.0168004	Shc3	20418		1.27392	0.00513268	Zfp575	101544
-1.39127	0.000903489	Gm7168	635895		1.25398	0.0333463	Pcdhgc4	93707		1.27271	0.00632448	Klra13-ps	16631
-1.39198	0.0162655	Pcdhgb4	93701		1.25378	0.00663716	4930578C19Rik	75905		1.2722	0.00340399	Nfe2	18022
-1.39402	0.0492399	Ciart	229599		1.25269	0.0140367	Olfr1282	258909		1.27102	0.0354601	Sec14l2	67815
-1.42974	0.0151725	Olfr320	216783		1.25102	0.0241041	Cdh22	104010		1.27053	0.0425113	Vmn1r222	171274
-1.4671	0.0149575	Trav13d-4	639655		1.24852	0.0317817	Gm4975	244495		1.27019	0.00900871	Ccdc153	270150
-1.48481	0.00236476	Gm12070	654472		1.24703	0.00373661	Fam107a	268709		1.2674	0.00158485	9430038I01Rik	77252
-1.48694	0.0309696	Gm10081	384732		1.24626	0.00452195	Fdps	110196		1.26689	0.00939177	Sugt1	67955
					1.2443	0.0339521	D630008O14Rik	320761		1.26526	0.000874999	Nanos2	378430
					1.2433	0.00626243	Sgcz	244431		1.26461	0.0105327	Krt31	16660
					1.24288	0.0230362	Gm4788	214403		1.26388	0.00564043	Aldoc	11676
					1.24257	0.00994084	Klrb1f	232408		1.26353	0.0294783	Gm4997	245676
					1.23991	0.00149453	Spata7	104871		1.26337	0.0493876	Tmem61	329909
					1.23897	0.0157576	Tmc1	13409		1.26292	0.0063349	Pmel	20431
					1.23745	0.00157694	Nim1k	245269		1.25879	0.0131721	Jph3	57340
					1.2364	0.00242279	Leo1	235497		1.25879	0.0168589	Cryga	12964
					1.23593	0.019478	4930564C03Rik	75341		1.25716	0.013828	Art1	11870
					1.23513	0.0227419	Nebl	74103		1.25637	0.0237136	Bloc1s4	117197
					1.23409	0.0248643	Tnfaip8l3	244882		1.25558	0.0274719	Serpina4-ps1	321018
					1.23397	0.0011112	Cntnap5a	636808		1.25506	0.0150626	Efhb	211482
					1.23261	0.0337482	Frmd8os	69595		1.25495	0.0368758	C230062I16Rik	625421
					1.23012	0.0387593	Ptprn2	19276		1.25454	0.00692806	Ccno	218630
					1.22852	0.0151677	Lrp11	237253		1.25398	0.0183808	Ncan	13004
					1.22851	0.0170182	Tc2n	74413		1.25396	0.00687159	Slc17a8	216227
					1.22756	0.0195092	Gpr22	73010		1.25369	0.010989	Map9	213582
					1.22752	0.0400513	Dao	13142		1.25364	0.040178	Bmp8b	12164
					1.22436	0.0152502	S100a9	20202		1.25355	0.0177026	Espnl	227357
					1.22398	0.0293007	Lipo1	381236		1.25225	0.00288944	Prickle1	106042
					1.22196	0.0242481	Olfr1133	258348		1.25161	0.033573	Mir152	387170
					1.22165	0.0319626	Dspp	666279		1.25036	0.0145263	Hpca	15444
					1.2197	0.0101485	Manf	74840		1.24989	0.026426	Gm4884	233164
					1.21936	0.0259835	Prokr2	246313		1.24667	0.0313069	1110058L19Rik	68002
					1.21883	0.024014	Slc8a2	110891		1.24551	0.033725	AA386476	546058
					1.21877	0.0436706	Vmn2r19	232358		1.24497	0.0115199	Wnt1	22408
					1.21862	0.00807341	Edaradd	171211		1.24444	0.0148865	Cndp2	66054
					1.21824	0.0479388	Cyp4f37	677156		1.24426	0.0100956	Psapl1	76943
					1.21763	0.00913745	Pof1b	69693		1.24409	0.0206791	Chrna9	231252
					1.21761	0.030087	1110059E24Rik	66206		1.24402	0.0258414	Ndufb6	230075
					1.21735	0.00842165	1700021A07Rik	76924		1.24347	0.021769	Krtap3-2	66708
					1.21605	0.0302252	Rps21	66481		1.2428	0.0135476	4930473A02Rik	321014
					1.21599	0.0138143	Pde6h	78600		1.2426	0.045197	Clrn2	624224
					1.21545	0.00514971	1700088E04Rik	27660		1.24136	0.00732733	N28178	230085
					1.21543	0.0179788	Ucn	22226		1.24117	0.02337	Ppp1r3g	76487
					1.21536	0.0493402	Boc	117606		1.24091	0.00495766	Dnaaf1	68270
					1.21485	0.0083802	Chrm3	12671		1.24059	0.00184883	Cst12	69362
					1.21441	0.0419679	Trib3	228775		1.24038	0.00981165	Pepd	18624
					1.21374	0.0331859	Irx5	54352		1.23955	0.00921796	Foxe3	30923
					1.21343	0.0382729	Tle6	114606		1.23834	0.0462744	Riiad1	66353
					1.21327	0.0316319	BC049702	278255		1.23787	0.0117655	Glyatl3	435528
					1.21321	0.0461701	LOC101056014	101056014		1.23781	0.0318042	3110062M04Rik	78412
					1.2129	0.0466722	Ano4	320091		1.23742	0.00358439	Cdyl	12593
					1.21253	0.0257305	Gm5712	435755		1.23717	0.00639083	Gm10864	100038573
					1.21218	0.0482684	Bcmo1	63857		1.23704	0.0350983	Brinp2	240843
					1.21174	0.0164546	Trpd52l3	66745		1.23669	0.00243229	Crybb1	12960
					1.21136	0.00156056	Uros	22276		1.23667	0.0263858	Mylk3	213435
					1.21074	0.0146789	Krtap19-9b	170939		1.23607	0.0100754	Epx	13861
					1.21046	0.0171951	Cpne9	211232		1.23572	0.0334571	Kcnj9	16524
					1.20994	0.00295616	Chrm4	12672		1.23511	0.0438381	Lonrf1	244421
					1.20961	0.0134989	Psapl1	76943		1.23431	0.0418468	Pcdhb19	93890
					1.20866	0.00305944	3632451O06Rik	67419		1.23407	0.00562209	Btf3	218490
					1.20774	0.0477502	Grid2	14804		1.23401	0.039428	Gm10493	623954
					1.20706	0.00646683	Btf3	218490		1.23396	0.0493228	Odc1	18263
					1.20646	0.00528305	Tmem101	76547		1.23336	0.00529563	Mrgprb4	233230
					1.20627	0.013398	Etv1	14009		1.2332	0.0372718	Scp2d1	66328
					1.20617	0.027641	Pabpc1l	381404		1.23247	0.0229003	Grm8	14823
					1.20591	0.00303421	Lama1	16772		1.23224	0.0159146	Olfr224	258198
					1.20537	0.0131227	1700007K13Rik	69327		1.23215	0.00162478	Olah	99035
					1.20531	0.00103197	Klk1b1	16623		1.23056	0.00354832	S100a10	20194
					1.20505	0.0446877	Scn11a	24046		1.22994	0.00812116	Psca	72373
					1.20486	0.0019713	Gm10847	100038618		1.2299	0.00509141	Olfr139	259005
					1.20467	0.0135541	Gm9944	791356		1.22966	0.0138463	Mia2	338320
					1.20464	0.0322338	Commd1	17846		1.22892	0.0391445	Errfi1	74155
					1.20409	0.0103956	4921522P10Rik	66719		1.22891	0.0229235	Cartpt	27220
					1.20345	0.0428777	Tnfaip8	106869		1.22833	0.0295365	Kremen2	73016
					1.20318	0.0227128	Sox1	20664		1.22795	0.0243733	LOC101055894	101055894
					1.20255	0.0107435	Zbtb3	75291		1.2275	0.043554	H2-M10.3	110696
					1.20171	0.0131493	Prdx1	18477		1.22639	0.0362371	Klf14	619665
					1.20147	0.0197854	Srrm3	58212		1.22613	0.00765587	Foxl2	26927
					1.20141	0.0279109	Pbx3	18516		1.22582	0.012767	Ntf3	18205
					-1.2004	0.0418118	Gm8675	667510		1.22564	0.00878474	Nppc	18159
					-1.20317	0.0374601	Vps37b	330192		1.22527	0.0461995	Agmat	75986
					-1.20324	0.0349516	Olfr1396	258334		1.22341	0.00277525	Peg12	27412
					-1.20457	0.0249452	Madcam1	17123		1.22292	0.0315208	Igdcc3	19289
					-1.20557	0.029056	NA	101055924		1.22273	0.048607	Gata4	14463
					-1.20592	0.0280659	Pramel	621322		1.22222	0.026533	Adad2	75773
					-1.20737	0.0248566	Gnat3	242851		1.2222	0.00322996	Doc2a	13446
					-1.20769	0.0165132	Timd4	276891		1.22145	0.000284262	Galnt6	207839
					-1.20862	0.0438325	Srp9	27058		1.22136	0.0362206	Mmel1	27390
					-1.21219	0.0485559	H2-M9	14997		1.22104	0.04337	Olfr530	258512
					-1.21463	0.0427342	Olfr733	258657		1.22038	0.0329829	Cacng2	12300
					-1.21535	0.0154704	Gm5523	433273		1.22014	0.015012	Haus8	76478
					-1.21748	0.0163573	Mir9-1	387133		1.21986	0.0381955	Fignl2	668225
					-1.21959	0.0379655	Pate2	330921		1.21982	0.00432187	Prg2	19074
					-1.22154	0.0198221	Olfr704	257902		1.21929	0.0423674	Pla2g4e	329502
					-1.22461	0.0350636	Krtap4-1	665891		1.21751	0.0116211	Pax1	18503
					-1.22492	0.0352807	Zcchc3	67917		1.21682	0.0100249	Aldh1b1	72535
					-1.22522	0.003086	Adprm	66358		1.2166	0.00953396	1700008P02Rik	69347
					-1.22672	0.0262414	Slc4a5	232156		1.21653	0.0223959	Crct1	74175
					-1.2297	0.0114302	Lce3e	69514		1.21617	0.00255455	Plin3	66905
					-1.22996	0.047527	Snord32a	27209		1.21584	0.0197344	Tmprss9	432478
					-1.2321	0.00925749	4430402I18Rik	381218		1.21526	0.0109676	Ezr	22350
					-1.2322	0.0030273	H2-M10.2	333715		1.21464	0.0254635	Rps27l	67941
					-1.23312	0.00228526	Spint5	641368		1.21455	0.0476334	Nkx2-6	18092
					-1.23314	0.0182828	Cd163l1	244233		1.21441	0.0143796	Mroh9	78258
					-1.23413	0.00743614	Ntn3	18209		1.2144	0.0275776	Prss29	114662
					-1.23453	0.0119291	Mirlet7c-2	723966		1.21424	0.0245158	1700001G17Rik	67503
					-1.23675	0.0166037	Olfr1417	258938		1.21385	0.0152347	Wfdc3	71856
					-1.23854	0.00516206	Tns4	217169		1.21301	0.0115262	Scube3	268935
					-1.24115	0.0472433	1600014C10Rik	72244		1.21301	0.0129349	Hes5	15208
					-1.24206	0.0201491	Vmn1r8	171205		1.21278	0.00477673	BC005624	227707
					-1.24336	0.0145707	Rbm12b2	77604		1.21253	0.013521	Myh7	140781
					-1.24499	0.0231232	Gm10387	100038730		1.21247	0.00330925	Opalin	226115
					-1.24571	0.00974805	Trim45	229644		1.21245	0.0070739	Kncn	654462
					-1.24639	0.0164121	Olfr481	258927		1.21212	0.0365712	Ccdc85b	240514
					-1.24727	0.00236667	Prss54	70993		1.21175	0.0345308	Kdm4d	244694
					-1.25094	0.0209065	Clec9a	232414		1.21132	0.0250153	Podxl2	319655
					-1.25288	0.0128213	Plscr4	235527		1.21102	0.020624	LOC101055948	101055948
					-1.25564	0.0274311	Tef	21685		1.2104	0.00699114	Bpi	329547
					-1.2588	0.00662286	Gpam	14732		1.21033	0.0406847	Htr1b	15551
					-1.26393	0.00669774	Zbtb14	22666		1.21025	0.0289596	Zfp385c	278304
					-1.26889	0.0355797	Olfr611	258722		1.21005	0.0326919	Olfr93	258051
					-1.27246	0.0460452	Mettl7a1	70152		1.20979	0.0465775	Barx2	12023
					-1.27326	0.0145169	Olfr301	257958		1.20966	0.0263977	Srrm3	58212
					-1.27575	0.00265113	Mir200a	387242		1.20956	0.0359377	Crip3	114570
					-1.28108	0.0360199	Olfr1271	258789		1.20894	0.00241901	Emc6	66048
					-1.2822	0.024118	E130114P18Rik	319865		1.20863	0.0365974	Zcchc13	75064
					-1.28331	0.0434092	Gm12060	100134990		1.20854	0.0157412	Foxc1	17300
					-1.28628	0.0143724	Per3	18628		1.20708	0.0217793	Eras	353283
					-1.28961	0.0336997	Cyp3a13	13113		1.20656	0.0148311	Rtl1	353326
					-1.29131	0.000730866	Cadm4	260299		1.20607	0.0185323	Slc41a2	338365
					-1.31197	0.045566	Gm12070	654472		1.206	0.00641634	Rfpl3s	75258
					-1.31366	0.0022477	Cyp7b1	13123		1.20597	0.0305794	Gm9961	791359
					-1.31735	0.0400116	Slc35e3	215436		1.20596	0.0395104	Gcm1	14531
					-1.33114	0.000867676	Mir449a	723868		1.20539	0.00829554	Psg16	26436
					-1.33841	0.00893633	Pi15	94227		1.2053	0.0279836	Prkrip1	66801
					-1.35248	0.0435723	Marc1	66112		1.20466	0.00577666	Ankdd1b	271144
					-1.36713	0.0444406	Cpt1b	12895		1.20445	0.0214494	Oas1e	231699
					-1.36794	0.00513347	3110007F17Rik	73061		1.20328	0.0249288	Fam104a	28081
					-1.37498	0.0378169	Hoxc6	15425		1.20325	0.0309473	Vax1	22326
					-1.3792	0.0338893	Defb40	360217		1.20264	0.0221793	Rasl12	70784
					-1.38411	0.010502	Higd1c	380975		1.20255	0.0142232	Cdh24	239096
					-1.3851	0.0285146	Olfr198	258036		1.20252	0.0176373	Dbx1	13172
					-1.40354	0.00326379	Olfr825	258672		1.2025	0.0333519	Lao1	100470
					-1.422	0.0423332	Speer4f	70935		1.20235	0.0202285	Hhipl1	214305
					-1.42331	0.0351169	Slc22a4	30805		1.20215	0.0238087	Ndufa4	17992
					-1.43075	0.00343125	Hist1h3a	360198		1.20065	0.0294716	1700026D08Rik	75556
					-1.4348	0.0265951	Rbm3	19652		1.20057	0.0427357	Piwil4	330890
					-1.4634	0.022764	Gm5481	433003		-1.20095	0.0407337	Mup5	17844
					-1.46387	0.0331022	Pcdha7	12939		-1.20155	0.0302757	Gm16039	100036521
					-1.46494	0.0428456	Cyp4f15	106648		-1.20182	0.0287687	Clnk	27278
					-1.48277	0.0383951	Slc20a1	20515		-1.20266	0.0307785	Thy1	21838
					-1.50164	0.0471671	Hist1h2bj	319183		-1.20291	0.0326281	Dok2	13449
					-1.50904	0.00204536	Snord52	100217427		-1.20414	0.0403291	Olfr1008	258866
					-1.51756	0.00178883	Vmn1r210	171269		-1.20424	0.0209126	Taf9b	407786
					-1.52515	0.0408554	Lrrn4	320974		-1.20483	0.0111679	Trav2	100042372
					-1.56872	0.000885569	Prl2c5	107849		-1.20512	0.0409255	Spock2	94214
					-1.59603	0.00432052	Rpl21	19933		-1.20513	0.0146618	Rxrg	20183
					-1.67556	0.0425445	Gm3642	100042054		-1.20598	0.0400215	Lrrc55	241528
					-1.67634	0.0116505	Pcdha5	12941		-1.20634	0.0416098	Tlr7	170743
					-1.73951	0.0115622	Gm17434	100503803		-1.2065	0.0362052	Smarca1	93761
					-1.7552	0.00721602	Aph1a	226548		-1.20753	0.00297351	Nfic	18029
					-1.76272	0.00472758	Rpl18a	76808		-1.20839	0.0102977	Flt3l	14256
										-1.20902	0.00867096	Shisa4	77552
										-1.21012	0.0442293	Angpt1	11600
										-1.21018	0.00307373	Zfp953	629016
										-1.21035	0.0190579	Zfp579	68490
										-1.21037	0.0283659	Trim10	19824
										-1.21192	0.00155999	Zfp385b	241494
										-1.2124	0.038901	Kctd12b	207474
										-1.2125	0.021494	4930480E11Rik	74910
										-1.2131	0.0187862	Praf2	54637
										-1.21336	0.0108563	Cacng7	81904
										-1.21345	0.00898057	Ednra	13617
										-1.21488	0.0274823	1810034E14Rik	66503
										-1.21495	0.0105031	Mrpl48	52443
										-1.21499	0.0259872	Dus4l	71916
										-1.21522	0.027941	Ccdc8	434130
										-1.2164	0.0186984	Lefty1	13590
										-1.21794	0.0058297	Rai2	24004
										-1.21806	0.00489462	Dnajc6	72685
										-1.21889	0.00530869	Mest	17294
										-1.2193	0.0380896	Rbm12b2	77604
										-1.22045	0.0401834	Ms4a4d	66607
										-1.2208	0.0235189	Olfr745	258296
										-1.22144	0.0146511	Gpr116	224792
										-1.22451	0.01214	Gm9767	100040851
										-1.22453	0.0175628	Tubg2	103768
										-1.22884	0.00839328	Ptger1	19216
										-1.23033	0.011768	Mybpc2	233199
										-1.23097	0.0113118	Xrcc2	57434
										-1.23191	0.00835268	Cxx1c	72865
										-1.23229	0.0019527	Rbm43	71684
										-1.23256	0.0233277	Rspo2	239405
										-1.23301	0.00390203	2610203C20Rik	100042464
										-1.23357	0.0482262	Gpr119	236781
										-1.23471	0.012469	Fam184a	75906
										-1.23564	0.00769148	Ttc8	76260
										-1.23669	0.00151167	Dad1	13135
										-1.23764	0.0324137	Ubxn2b	68053
										-1.23788	0.00908065	Hapln3	67666
										-1.23847	0.00856283	Ifitm3	66141
										-1.23854	0.0119858	Ntn3	18209
										-1.23863	0.0343327	Kprp	433619
										-1.23873	0.0407689	Clec9a	232414
										-1.24035	0.0241823	Ndst3	83398
										-1.2405	0.0130652	Wnk3	279561
										-1.24288	0.0495672	4921536K21Rik	67430
										-1.24292	0.00452798	Gm10556	100038439
										-1.24315	0.00340004	Zfp617	170938
										-1.24616	0.00843879	Mrpl41	107733
										-1.2469	0.0193865	Cav3	12391
										-1.24702	0.0345008	Olfr266	258482
										-1.24716	0.0303004	Fxyd5	18301
										-1.24797	0.0494584	Ube2d2a	56550
										-1.24826	0.000865292	Mlh1	17350
										-1.24884	0.0247734	Add2	11519
										-1.24901	0.00711215	Hspb8	80888
										-1.24946	0.0108563	Ajap1	230959
										-1.24947	0.0366623	Gpihbp1	68453
										-1.25154	0.000336751	Fcf1	73736
										-1.25182	0.0140307	Spag11a	78128
										-1.25199	0.00866692	Cx3cr1	13051
										-1.25232	0.0480668	Olfr1372-ps1	257871
										-1.25294	0.0419986	Loxl2	94352
										-1.25329	0.00264365	Cyp2j12	242546
										-1.25354	0.014314	Rab11fip2	74998
										-1.25447	0.00707038	Celf3	78784
										-1.2554	0.0373296	Hck	15162
										-1.25582	0.0250483	Vmn1r82	171268
										-1.25714	0.028919	Oas1c	114643
										-1.25763	0.00910489	4430402I18Rik	381218
										-1.2582	0.00307682	Olfr1019	259017
										-1.25873	0.0487003	Nnmt	18113
										-1.26263	0.0204406	Olfr877	258412
										-1.26362	0.00450469	Olfr976	258364
										-1.26407	0.00506733	Spata22	380709
										-1.26572	0.00538745	Sult5a1	57429
										-1.26614	0.0175516	Gm16386	100042679
										-1.2667	0.0256323	Siglec1	20612
										-1.26834	0.00266549	Fam229b	66337
										-1.27171	0.0160725	2010016I18Rik	69206
										-1.2724	0.0292475	Masp1	17174
										-1.2724	0.0206219	Aebp1	11568
										-1.2735	0.0473973	Olfr113	258286
										-1.27411	0.00606876	Brca2	12190
										-1.27754	0.0336173	Snord32a	27209
										-1.27926	0.0183895	Olfr920	258783
										-1.27985	0.00510466	Cryab	12955
										-1.28049	0.0063057	Prl3b1	18776
										-1.28131	0.0202139	Gm11567	670533
										-1.2823	0.00245184	Gm6548	625054
										-1.28395	0.0169681	Cd96	84544
										-1.28452	0.0241648	Xcl1	16963
										-1.28943	0.00569744	Col6a5	665033
										-1.29167	0.0124224	Med29	67224
										-1.29227	0.0185225	Rgag4	331474
										-1.29782	0.0374929	Gm6600	625558
										-1.29939	0.0246443	Mir540	723880
										-1.29962	0.032955	Ptn	19242
										-1.30109	0.0222179	Mir145	387163
										-1.30855	0.00644317	Eya1	14048
										-1.31638	0.0457482	Diras2	68203
										-1.32339	0.000374768	Dtx3	80904
										-1.33039	0.00838391	Olfr593	258378
										-1.331	0.0299213	Nkx2-9	18094
										-1.335	0.0210819	Olfr444	258650
										-1.33557	0.0458932	Gimap7	231932
										-1.33604	0.0109642	Tlr6	21899
										-1.3395	0.0173499	Olfr1065	258403
										-1.34051	0.0107078	Gm7168	635895
										-1.34148	0.00167472	Plp1	18823
										-1.34198	0.0416447	Clec2i	93675
										-1.34225	0.0359503	Apod	11815
										-1.3443	0.00186151	Eif4a3	192170
										-1.34785	0.00488255	Phlda3	27280
										-1.34941	0.0419604	Vmn1r48	113845
										-1.34942	0.0156919	Gm7008	629820
										-1.35373	0.00433374	Swsap1	66962
										-1.35799	0.00872011	Lcn2	16819
										-1.3594	0.0121242	Olfr825	258672
										-1.36477	0.0160085	C230004F18Rik	331424
										-1.37293	0.00637012	Klra6	16637
										-1.37479	0.0369939	Olfr951	258046
										-1.37819	0.013956	Gm5803	545091
										-1.39253	0.0106031	Ctsw	13041
										-1.39901	0.0196379	Gm9229	668539
										-1.40302	0.00711237	Gpr65	14744
										-1.40444	0.00289681	A730017C20Rik	225583
										-1.4152	0.0231614	Defb35	246084
										-1.4264	0.0374919	Klrc2	16642
										-1.4314	0.0276119	Mir692-1	751529
										-1.44327	0.0229764	Tcrg-C4	107576
										-1.44703	0.0183546	Retnla	57262
										-1.45531	0.0409063	Ifi203	15950
										-1.47156	0.0121908	Hist1h4b	326620
										-1.47315	0.0213395	Fcer1g	14127
										-1.5153	0.0355325	Gm5595	434179
										-1.61797	0.0375338	Vmn2r14	231591
										-1.62025	0.00339527	Gm13152	195531
										-1.6492	0.00406031	Pcdhgb4	93701
										-1.68944	0.0271143	Obox2	246792
										-1.73436	0.00268986	Vmn2r87	625131
										-1.77745	0.0238046	Ifi204	15951
										-1.81672	0.0294429	Ear2	13587
										-2.07693	0.000523673	Speer4f	70935
										-2.09973	0.00725831	Ccl3	20302
										-2.79258	6.96485e-06	Olfr1354	259163
										-4.19616	0.0258055	Ighv1-64	380823
